# Supplementary material for: Zooid arrangement and colony growth in Porpita porpita
Source: Front Zool. 2025 Jun 23;22:11. doi: 10.1186/s12983-025-00565-3 (PMC12183843; doi:10.1186/s12983-025-00565-3)
Supplement: Supplementary file 1 — Additional file1. Table S1.Sample preparation and scanning protocol for each specimen) [file 12983_2025_565_MOESM1_ESM.xlsx]

## Sheet: Sheet1
Supplemental Table S1 : Sample preparation and scanning protocol for each specimen
			Staining			MicroCT Scanning											Data analysis
Specimen	Colony size (mm)	Fixation methods	solution	Time		Scanning device	Scanning medium	Scanned parts	Scanned method	Voltage and current	Frame average	Frame rate	Rotation steps	Number of projections	Voxel size ( µm )*		Dataset resolution ( µm )*	Dataset size ( GB )**	Figure and Video
No.1 (Trimmed the center)	30.2 x 7.0	4%PFA	20%Lugol	3days		ScanXmate-E090S105	0.5% agarose	whole	Multi-step	85kV 90µA	2	8 fps	0.18゜	2000	8		13.3	0.68	Fig.S2(C)
						ScanXmate-CF110TSH320/460	0.5% agarose	Center	Normal	60kV 80µA	4	16 fps	0.18゜	2000	4		4	5	Fig.S4(A)
No.2	12.5	FAA	1%PTA	26days		ScanXmate-CF110TSH320/460	0.5% agarose	half	Normal	60kV 80µA	2	18 fps	0.18゜	2000	6.4		6.4	3.51	Fig. 3(B), Fig. 4(B), Video S1
No.3	4.8	FAA	1%PTA	27days		ScanXmate-CF110TSH320/460	0.5% agarose	whole	Normal	45kV 70µA	2	12 fps	0.15゜	2400	4.2		7	0.34	Fig. 3(C), Video S2
No.4	11.8	FAA	1%PTA	27days		ScanXmate-CF110TSH320/460	0.5% agarose	whole	Normal	45kV 70µA	1	12 fps	0.18゜	2000	9.5		15.8	0.27	Fig. 3(C), Video S2
No.5	24	FAA	1%PTA	41days		ScanXmate-CF110TSH320/460	0.5% agarose	whole	Normal	50kV 90µA	1	8 fps	0.18゜	2000	18		30	0.3	Fig. 3(C), Video S2
No.5 (Trimmed the center)		FAA	1%PTA (re-staining)	5days		ScanXmate-E090S105	0.5% agarose	whole	Multi-step	85kV 90µA	2	8 fps	0.18゜	2000	8		8	3.37	Fig.S4(B)
	24.0 x 8.0																13.3	0.73	Fig.S2(A),(B)
						ScanXmate-E090S105	0.5% agarose	Center	Normal	85kV 90µA	4	8 fps	0.14゜	2500	6.2		6.2	0.98	Fig.S3(C),(D), Video S4
						ScanXmate-E090S105	0.5% agarose	Center	Normal	85kV 90µA	4	8 fps	0.14゜	2500	6.8		6.8	0.94	Fig.S1(A),(B), (C),(D), Video S3
													* : Isotropic voxel resolution
													** : Total size (gigabyte) of 8bit TIFF format image files
